# Supplementary material for: Whole blood fatty acid concentrations in the San Cristóbal Galápagos tortoise (Chelonoidis chathamensis)
Source: PeerJ. 2021 Jun 30;9:e11582. doi: 10.7717/peerj.11582 (PMC8254470; doi:10.7717/peerj.11582)
Supplement: Supplemental Information 1 — Raw data for tortoises sampled. [file peerj-09-11582-s001.xls]

## Sheet: Summary
2018-06-26				Lipid Technologies, LLC.
Dr Kimberly Ange				Doug Bibus PhD
NCSU				Plasma Total Lipid Fatty Acids
Turtle Whole Blood				doug@lipidlab.com		507.438.7472
				www.LipidLab.com
	Fatty Acid Composition Area Percent (Fatty Acids total 100%)
Sample #	1	2	3	4	5	6	7	8	9	10	11
ID	52589258	2018-03-12	2018-03-12	2018-03-12	2018-03-12	2018-03-12	2018-03-12	2018-03-12	2018-03-12	2018-03-12	2018-03-12
Date	2018-03-12	2018-03-12	2018-03-12	2018-03-12	2018-03-12	2018-03-12	2018-03-12	2018-03-12	2018-03-12	2018-03-12	2018-03-12
Environment	1	1	1	1	1	1	1	2	2	2	2
Gender	Male	Male	Male	Male	Male	Female	Male	Unknown Juvenile	Unknown Juvenile	Unknown Juvenile	Male
Diet	Known	Known	Known	Known	Known	Known	Known	Unknown	Unknown	Unknown	Unknown
12:0	0	0	0	0	0	0	0	0	0	0	0
14:0	1.64541	2.10367	1.69996	1.91993	1.59693	1.72019	1.57885	1.97666	2.49959	2.2219	1.66675
14:1	1.2995	2.6705	1.44271	2.30058	2.07836	0.637354	1.15153	1.03919	1.55892	2.29018	0.863472
15:0	0.587511	1.69805	0.84201	1.70891	1.28655	0.22765	0.501382	0.778512	0.932077	1.63318	0.266651
15:1	0	0	0	0	0	0	0	0	0	0	0
16:0	16.4551	15.7346	16.0073	15.7303	17.312	16.378	16.8566	18.6514	17.3528	16.5897	14.4087
16:1w5	0	0	0	0	0	0	0	0	0	0	0
16:1w7	10.704	9.62393	6.28448	7.10731	10.7518	11.2574	9.49569	6.3051	8.74907	6.7507	8.17578
17:0	0.0408593	0.241365	0.12236	0.0399532	0.122575	0.0886561	0.0891078	0.0392082	0.0484933	0.422322	0.117308
17:1	0.189069	0.279619	0.256672	0.175068	0.160366	0.187188	0.22867	0.29883	0.186026	0.583945	0.241892
18:0	8.34252	10.3201	9.84773	9.94109	8.74901	7.16918	8.33209	9.93628	7.51889	9.02799	7.7567
18:1w9	45.8069	35.5325	41.1748	34.3921	42.83	51.0325	47.5819	46.0315	45.1262	35.5459	55.973
18:1w7	0	0	0	0	0	0	0	0	0	0	0
18:1w5	0	0	0	0	0	0	0	0	0	0	0
18:2w6	2.83642	5.31549	5.97858	8.36947	2.78653	2.34755	2.74924	2.983	3.824	7.76198	1.85588
18:3w6	0.0574821	0	0	0	0	0.057223	0.0995145	0	0.0966622	0.0599224	0.0375732
18:3w3	0.688009	0.590509	1.38409	1.55745	0.461054	1.383	1.09624	1.37723	2.25372	3.62399	0.929918
18:4w3	0	0	0	0	0	0	0	0	0	0	0
20:0	0.175365	0.241061	0.081953	0	0.214096	0.0995477	0.227833	0.0632276	0.0278958	0.0298418	0.178928
20:1w9	0.0472039	0.0798477	0	0	0.0696674	0.0455414	0.0434853	0	0.0282202	0	0.0243633
20:1w7	0.917557	0.475747	0.618631	0.455103	0.803804	0.920647	0.968571	0.529487	0.36816	0.25473	1.18763
20:2w6	0.0361643	0.0373432	0.0375618	0.0504863	0.0502788	0.0422683	0.0334503	0.0438002	0.0540076	0.105282	0.0304541
20:3w9	0.229167	0.323034	0.400659	0.365027	0.330592	0.262639	0.315919	0.302009	0.226248	0.25855	0.185335
20:3w6	0.504904	0.651533	0.79022	0.734413	0.226583	0.442547	0.444981	0.322496	0.633819	0.897881	0.399858
20:4w6	4.17437	8.20519	6.36758	8.14646	5.25562	1.99394	2.9702	2.70219	2.81245	4.57225	2.08203
20:3w3	0.0153539	0	0	0	0	0.0177764	0.0227648	0	0.0407084	0.0606386	0.0240469
20:4w3	0.0497417	0	0.253257	0.133298	0	0.135495	0.110293	0.26598	0.269876	0.368606	0.0974531
20:5w3	1.42195	1.64249	1.91423	2.8207	1.20078	1.19943	1.51446	1.47472	2.37358	3.18973	1.20891
22:0	0.256449	0.260795	0.275169	0.237903	0.327634	0.0523133	0.153128	0.369476	0.130559	0.180245	0.0756211
22:1w9	0.123974	0.131157	0	0	0	0.0581259	0.0813956	0.0826551	0.0794706	0.11125	0.0801299
22:4w6	0.662123	1.00553	0.698592	0.730054	0.811527	0.366645	0.536969	0.581765	0.308638	0.391047	0.33721
22:5w6	0.0521527	0.0701324	0.0813839	0.0864442	0.155109	0.0316589	0.119213	0.224299	0.0890395	0.13202	0.0853506
22:5w3	1.84514	2.29676	2.37379	2.24755	2.01165	1.49164	2.04641	3.47364	1.9386	2.28851	1.22196
24:0	0.222569	0.0640603	0.123214	0	0	0.0737578	0.122465	0	0.073632	0	0.0928652
22:6w3	0.355679	0.103529	0.60981	0.386457	0.1464	0.0829564	0.224395	0.147296	0.132992	0.308684	0.106233
24:1	0.257337	0.301478	0.333219	0.363937	0.261088	0.197233	0.303282	0	0.265659	0.339003	0.28793
other	0	0	0	0	0	0	0	0	0	0	0
sum	100	100	100	100	100	100	100	100	100	100	100
Saturates	27.6849	30.4223	28.8773	29.5381	29.4862	25.7206	27.7724	31.7756	28.5355	29.6828	24.4462
Monoenes	48.4525	39.1913	43.5694	37.5117	46.0429	52.8914	50.1301	47.6828	47.4266	38.5411	58.4166
PUFA	12.9287	20.2415	20.8898	25.6278	13.4361	9.85477	12.284	13.8984	15.0543	24.0191	8.60221
HUFA	9.31058	14.2982	13.4895	15.6504	10.1383	6.02472	8.30561	9.49439	8.82594	12.4679	5.74839
T/T	0.0548986	0.0393695	0.0629218	0.0448081	0.0629025	0.131718	0.106363	0.111765	0.0804452	0.0565476	0.0890164
Tot. w3	4.37587	4.63329	6.53518	7.14545	3.81988	4.31029	5.01456	6.73887	7.00947	9.84017	3.58852
Tot. w6	8.32362	15.2852	13.9539	18.1173	9.28565	5.28184	6.95356	6.85755	7.81861	13.9204	4.82836
Tot. w9	47.5349	38.7155	42.9508	37.0566	45.2391	51.9708	49.1616	47.1533	47.0585	38.2864	57.2289
w6/w3	1.90216	3.299	2.1352	2.53551	2.43088	1.2254	1.38667	1.01761	1.11544	1.41465	1.3455
AA/EPA	2.93566	4.99556	3.32645	2.8881	4.37685	1.66242	1.96122	1.83234	1.1849	1.43343	1.72224
Omega 3 HUFA	39.6094	28.2748	38.1858	35.7052	33.1302	48.5879	47.1769	56.4716	53.8838	49.8573	46.2495
Omega 6 HUFA	60.3906	71.7252	61.8142	64.2948	66.8698	51.4121	52.8231	43.5284	46.1162	50.1427	53.7505
EPA + DHA	1.77763	1.74602	2.52404	3.20715	1.34718	1.28238	1.73886	1.62202	2.50657	3.49842	1.31514
RBC O3Index Calc	2.48157	2.43745	3.52356	4.47719	1.88066	1.79021	2.42744	2.26434	3.49917	4.88379	1.83594

## Sheet: Draft
ID	Environment	Diet	Sex	12:0	14:0	14:1	15:0	15:1	16:0	16:1w5	16:1w7	17:0	17:1	18:0	18:1w9	18:1w7	18:1w5	18:2w6	18:3w6	18:3w3	18:4w3	20:0	20:1w9	20:1w7	20:2w6	20:3w9	20:3w6	20:4w6	20:3w3	20:4w3	20:5w3	22:0	22:1w9	22:4w6	22:5w6	22:5w3	24:0	22:6w3	24:1	other	sum	Saturates	Monoenes	PUFA	HUFA	T/T	Tot. w3	Tot. w6	Tot. w9
1	Farm	Known	Male	0	1.64541	1.2995	0.587511	0	16.4551	0	10.704	0.0408593	0.189069	8.34252	45.8069	0	0	2.83642	0.0574821	0.688009	0	0.175365	0.0472039	0.917557	0.0361643	0.229167	0.504904	4.17437	0.0153539	0.0497417	1.42195	0.256449	0.123974	0.662123	0.0521527	1.84514	0.222569	0.355679	0.257337	0	100	27.6849	48.4525	12.9287	9.31058	0.0548986	4.37587	8.32362	47.5349
2	Farm	Known	Male	0	2.10367	2.6705	1.69805	0	15.7346	0	9.62393	0.241365	0.279619	10.3201	35.5325	0	0	5.31549	0	0.590509	0	0.241061	0.0798477	0.475747	0.0373432	0.323034	0.651533	8.20519	0	0	1.64249	0.260795	0.131157	1.00553	0.0701324	2.29676	0.0640603	0.103529	0.301478	0	100	30.4223	39.1913	20.2415	14.2982	0.0393695	4.63329	15.2852	38.7155
3	Farm	Known	Male	0	1.69996	1.44271	0.84201	0	16.0073	0	6.28448	0.12236	0.256672	9.84773	41.1748	0	0	5.97858	0	1.38409	0	0.081953	0	0.618631	0.0375618	0.400659	0.79022	6.36758	0	0.253257	1.91423	0.275169	0	0.698592	0.0813839	2.37379	0.123214	0.60981	0.333219	0	100	28.8773	43.5694	20.8898	13.4895	0.0629218	6.53518	13.9539	42.9508
4	Farm	Known	Male	0	1.91993	2.30058	1.70891	0	15.7303	0	7.10731	0.0399532	0.175068	9.94109	34.3921	0	0	8.36947	0	1.55745	0	0	0	0.455103	0.0504863	0.365027	0.734413	8.14646	0	0.133298	2.8207	0.237903	0	0.730054	0.0864442	2.24755	0	0.386457	0.363937	0	100	29.5381	37.5117	25.6278	15.6504	0.0448081	7.14545	18.1173	37.0566
5	Farm	Known	Male	0	1.59693	2.07836	1.28655	0	17.312	0	10.7518	0.122575	0.160366	8.74901	42.83	0	0	2.78653	0	0.461054	0	0.214096	0.0696674	0.803804	0.0502788	0.330592	0.226583	5.25562	0	0	1.20078	0.327634	0	0.811527	0.155109	2.01165	0	0.1464	0.261088	0	100	29.4862	46.0429	13.4361	10.1383	0.0629025	3.81988	9.28565	45.2391
6	Farm	Known	Female	0	1.72019	0.637354	0.22765	0	16.378	0	11.2574	0.0886561	0.187188	7.16918	51.0325	0	0	2.34755	0.057223	1.383	0	0.0995477	0.0455414	0.920647	0.0422683	0.262639	0.442547	1.99394	0.0177764	0.135495	1.19943	0.0523133	0.0581259	0.366645	0.0316589	1.49164	0.0737578	0.0829564	0.197233	0	100	25.7206	52.8914	9.85477	6.02472	0.131718	4.31029	5.28184	51.9708
7	Farm	Known	Male	0	1.57885	1.15153	0.501382	0	16.8566	0	9.49569	0.0891078	0.22867	8.33209	47.5819	0	0	2.74924	0.0995145	1.09624	0	0.227833	0.0434853	0.968571	0.0334503	0.315919	0.444981	2.9702	0.0227648	0.110293	1.51446	0.153128	0.0813956	0.536969	0.119213	2.04641	0.122465	0.224395	0.303282	0	100	27.7724	50.1301	12.284	8.30561	0.106363	5.01456	6.95356	49.1616
				0	1.75213	1.65436	0.978866	0	16.3534	0	9.31779	0.106411	0.21095	8.95739	42.6215	0	0	4.34047	0.0306028	1.02291	0	0.148551	0.0408208	0.737151	0.041079	0.318148	0.542169	5.30191	0.00798501	0.0974409	1.67343	0.223342	0.0563788	0.687349	0.0851562	2.0447	0.0865809	0.272747	0.288225	0	100	28.5003	45.3985	16.4661	11.031	0.0718545	5.11922	11.0287	44.6613
8	Breeding Center	Unknown	Unknown/juvenile	0	1.97666	1.03919	0.778512	0	18.6514	0	6.3051	0.0392082	0.29883	9.93628	46.0315	0	0	2.983	0	1.37723	0	0.0632276	0	0.529487	0.0438002	0.302009	0.322496	2.70219	0	0.26598	1.47472	0.369476	0.0826551	0.581765	0.224299	3.47364	0	0.147296	0	0	100	31.7756	47.6828	13.8984	9.49439	0.111765	6.73887	6.85755	47.1533
9	Breeding Center	Unknown	Unknown/juvenile	0	2.49959	1.55892	0.932077	0	17.3528	0	8.74907	0.0484933	0.186026	7.51889	45.1262	0	0	3.824	0.0966622	2.25372	0	0.0278958	0.0282202	0.36816	0.0540076	0.226248	0.633819	2.81245	0.0407084	0.269876	2.37358	0.130559	0.0794706	0.308638	0.0890395	1.9386	0.073632	0.132992	0.265659	0	100	28.5355	47.4266	15.0543	8.82594	0.0804452	7.00947	7.81861	47.0585
10	Breeding Center	Unknown	Unknown/juvenile	0	2.2219	2.29018	1.63318	0	16.5897	0	6.7507	0.422322	0.583945	9.02799	35.5459	0	0	7.76198	0.0599224	3.62399	0	0.0298418	0	0.25473	0.105282	0.25855	0.897881	4.57225	0.0606386	0.368606	3.18973	0.180245	0.11125	0.391047	0.13202	2.28851	0	0.308684	0.339003	0	100	29.6828	38.5411	24.0191	12.4679	0.0565476	9.84017	13.9204	38.2864
11	Breeding Center	Unknown	Male	0	1.66675	0.863472	0.266651	0	14.4087	0	8.17578	0.117308	0.241892	7.7567	55.973	0	0	1.85588	0.0375732	0.929918	0	0.178928	0.0243633	1.18763	0.0304541	0.185335	0.399858	2.08203	0.0240469	0.0974531	1.20891	0.0756211	0.0801299	0.33721	0.0853506	1.22196	0.0928652	0.106233	0.28793	0	100	24.4462	58.4166	8.60221	5.74839	0.0890164	3.58852	4.82836	57.2289
				0	2.09123	1.43794	0.902606	0	16.7507	0	7.49516	0.156833	0.327673	8.55997	45.6692	0	0	4.10622	0.0485395	2.04622	0	0.0749732	0.0131459	0.585002	0.058386	0.243035	0.563514	3.04223	0.0313485	0.250479	2.06174	0.188975	0.0883765	0.404665	0.132677	2.23068	0.0416243	0.173801	0.223148	0	100	28.61	48.0168	15.3935	9.13416	0.0844435	6.79426	8.35623	47.4318
[truncated: 6 more columns]

## Sheet: Final
Environment	Sex	14:0	14:1	15:0	16:0	16:1w7	17:0	17:1	18:0	18:1w9	18:2w6	18:3w6	18:3w3	20:0	20:1w9	20:1w7	20:2w6	20:3w9	20:3w6	20:4w6	20:3w3	20:4w3	20:5w3	22:0	22:1w9	22:4w6	22:5w6	22:5w3	24:0	22:6w3	24:1	sum	Saturates	Monoenes	PUFA	HUFA	T/T	Tot. w3	Tot. w6	Tot. w9	w6/w3	AA/EPA	Omega 3 HUFA	Omega 6 HUFA	EPA + DHA	RBC O3Index Calc
1	100	1.64541	1.2995	0.587511	16.4551	10.704	0.0408593	0.189069	8.34252	45.8069	2.83642	0.0574821	0.688009	0.175365	0.0472039	0.917557	0.0361643	0.229167	0.504904	4.17437	0.0153539	0.0497417	1.42195	0.256449	0.123974	0.662123	0.0521527	1.84514	0.222569	0.355679	0.257337	100	27.6849	48.4525	12.9287	9.31058	0.0548986	4.37587	8.32362	47.5349	1.90216	2.93566	39.6094	60.3906	1.77763	2.48157
1	100	2.10367	2.6705	1.69805	15.7346	9.62393	0.241365	0.279619	10.3201	35.5325	5.31549	0	0.590509	0.241061	0.0798477	0.475747	0.0373432	0.323034	0.651533	8.20519	0	0	1.64249	0.260795	0.131157	1.00553	0.0701324	2.29676	0.0640603	0.103529	0.301478	100	30.4223	39.1913	20.2415	14.2982	0.0393695	4.63329	15.2852	38.7155	3.299	4.99556	28.2748	71.7252	1.74602	2.43745
1	100	1.69996	1.44271	0.84201	16.0073	6.28448	0.12236	0.256672	9.84773	41.1748	5.97858	0	1.38409	0.081953	0	0.618631	0.0375618	0.400659	0.79022	6.36758	0	0.253257	1.91423	0.275169	0	0.698592	0.0813839	2.37379	0.123214	0.60981	0.333219	100	28.8773	43.5694	20.8898	13.4895	0.0629218	6.53518	13.9539	42.9508	2.1352	3.32645	38.1858	61.8142	2.52404	3.52356
1	100	1.91993	2.30058	1.70891	15.7303	7.10731	0.0399532	0.175068	9.94109	34.3921	8.36947	0	1.55745	0	0	0.455103	0.0504863	0.365027	0.734413	8.14646	0	0.133298	2.8207	0.237903	0	0.730054	0.0864442	2.24755	0	0.386457	0.363937	100	29.5381	37.5117	25.6278	15.6504	0.0448081	7.14545	18.1173	37.0566	2.53551	2.8881	35.7052	64.2948	3.20715	4.47719
1	100	1.59693	2.07836	1.28655	17.312	10.7518	0.122575	0.160366	8.74901	42.83	2.78653	0	0.461054	0.214096	0.0696674	0.803804	0.0502788	0.330592	0.226583	5.25562	0	0	1.20078	0.327634	0	0.811527	0.155109	2.01165	0	0.1464	0.261088	100	29.4862	46.0429	13.4361	10.1383	0.0629025	3.81988	9.28565	45.2391	2.43088	4.37685	33.1302	66.8698	1.34718	1.88066
1	200	1.72019	0.637354	0.22765	16.378	11.2574	0.0886561	0.187188	7.16918	51.0325	2.34755	0.057223	1.383	0.0995477	0.0455414	0.920647	0.0422683	0.262639	0.442547	1.99394	0.0177764	0.135495	1.19943	0.0523133	0.0581259	0.366645	0.0316589	1.49164	0.0737578	0.0829564	0.197233	100	25.7206	52.8914	9.85477	6.02472	0.131718	4.31029	5.28184	51.9708	1.2254	1.66242	48.5879	51.4121	1.28238	1.79021
1	100	1.57885	1.15153	0.501382	16.8566	9.49569	0.0891078	0.22867	8.33209	47.5819	2.74924	0.0995145	1.09624	0.227833	0.0434853	0.968571	0.0334503	0.315919	0.444981	2.9702	0.0227648	0.110293	1.51446	0.153128	0.0813956	0.536969	0.119213	2.04641	0.122465	0.224395	0.303282	100	27.7724	50.1301	12.284	8.30561	0.106363	5.01456	6.95356	49.1616	1.38667	1.96122	47.1769	52.8231	1.73886	2.42744
2	?	1.97666	1.03919	0.778512	18.6514	6.3051	0.0392082	0.29883	9.93628	46.0315	2.983	0	1.37723	0.0632276	0	0.529487	0.0438002	0.302009	0.322496	2.70219	0	0.26598	1.47472	0.369476	0.0826551	0.581765	0.224299	3.47364	0	0.147296	0	100	31.7756	47.6828	13.8984	9.49439	0.111765	6.73887	6.85755	47.1533	1.01761	1.83234	56.4716	43.5284	1.62202	2.26434
2	?	2.49959	1.55892	0.932077	17.3528	8.74907	0.0484933	0.186026	7.51889	45.1262	3.824	0.0966622	2.25372	0.0278958	0.0282202	0.36816	0.0540076	0.226248	0.633819	2.81245	0.0407084	0.269876	2.37358	0.130559	0.0794706	0.308638	0.0890395	1.9386	0.073632	0.132992	0.265659	100	28.5355	47.4266	15.0543	8.82594	0.0804452	7.00947	7.81861	47.0585	1.11544	1.1849	53.8838	46.1162	2.50657	3.49917
2	?	2.2219	2.29018	1.63318	16.5897	6.7507	0.422322	0.583945	9.02799	35.5459	7.76198	0.0599224	3.62399	0.0298418	0	0.25473	0.105282	0.25855	0.897881	4.57225	0.0606386	0.368606	3.18973	0.180245	0.11125	0.391047	0.13202	2.28851	0	0.308684	0.339003	100	29.6828	38.5411	24.0191	12.4679	0.0565476	9.84017	13.9204	38.2864	1.41465	1.43343	49.8573	50.1427	3.49842	4.88379
2	100	1.66675	0.863472	0.266651	14.4087	8.17578	0.117308	0.241892	7.7567	55.973	1.85588	0.0375732	0.929918	0.178928	0.0243633	1.18763	0.0304541	0.185335	0.399858	2.08203	0.0240469	0.0974531	1.20891	0.0756211	0.0801299	0.33721	0.0853506	1.22196	0.0928652	0.106233	0.28793	100	24.4462	58.4166	8.60221	5.74839	0.0890164	3.58852	4.82836	57.2289	1.3455	1.72224	46.2495	53.7505	1.31514	1.83594
	Key
	1 = Breeding center
	2 = Farm
	100 = Male
	200 = Female
	? = Unkown/juevenile
