# Supplementary material for: Whole blood fatty acid concentrations in the San Cristóbal Galápagos tortoise (Chelonoidis chathamensis)
Source: PeerJ. 2021 Jun 30;9:e11582. doi: 10.7717/peerj.11582 (PMC8254470; doi:10.7717/peerj.11582)
Supplement: Supplemental Information 2 — This Excel file contains individual tortoise fatty acid values. [file peerj-09-11582-s002.xls]

## Sheet: Summary
2018-10-18				Lipid Technologies, LLC.
Dr Kimberly Ange				Doug Bibus PhD
NCSU				Plasma Total Lipid Fatty Acids
Turtle Whole Blood				doug@lipidlab.com
				www.LipidLab.com
				507.438.7472
	Fatty Acid Composition Area Percent (Fatty Acids total 100%)
Sample #	1	2	3	4	5
ID	51859547	836879119	52378319	837011826	52833081
Date	no date	2018-03-12	2018-03-12	no date	2018-03-12
Environment
Gender
Diet
12:0	0	0	0	0	0
14:0	2.15531	2.38221	2.21388	2.39728	1.19303
14:1	0	0	0	0	0
15:0	1.55178	0.864211	0.499735	0.389254	0.251988
15:1	0	0	0	0	0
16:0	17.8184	18.0244	15.4606	18.4176	15.3663
16:1w5	0	0	0	0	0
16:1w7	8.32237	10.9233	8.31449	7.73358	6.65365
17:0	0	0	0	0	0
17:1	0	0	0	0	0
18:0	10.5078	7.06256	7.74681	10.0336	8.35536
18:1w9	39.8964	44.3235	51.4994	45.5158	54.8707
18:1w7	0	0	0	0	0
18:1w5	0	0	0	0	0
18:2w6	6.26891	3.37393	2.91926	3.42612	3.92086
18:3w6	0.310915	0.182318	0.181722	0.206212	0.0885406
18:3w3	1.58515	3.29706	2.03488	2.51285	0.92756
18:4w3	0	0	0	0	0
20:0	0.0803126	0	0.145277	0.103198	0.148403
20:1w9	0	0	0	0.0175381	0.03714
20:1w7	0.582213	0.57018	1.29336	0.681588	1.33709
20:2w6	0.0658865	0.0350701	0.0421999	0.0509529	0.052602
20:3w9	0.202827	0.102191	0.179703	0.179535	0.171649
20:3w6	0.507498	0.505381	0.435325	0.431346	0.390623
20:4w6	3.97838	2.61679	2.46455	2.34402	2.65152
20:3w3	0.0458622	0.14028	0.147801	0.220981	0.0700489
20:4w3	0.166008	0.23202	0.398779	0.0959983	0.0654521
20:5w3	2.33057	2.72595	1.65852	2.10061	0.94835
22:0	0.249335	0.231556	0.097827	0.249595	0.167208
22:1w9	0.113471	0.17326	0.111557	0.10809	0.127404
22:4w6	0.697622	0.240381	0.398173	0.312364	0.497237
22:5w6	0.169884	0.0703725	0.0751118	0.143167	0.119726
22:5w3	2.0399	1.81807	1.23056	1.89089	1.14241
24:0	0.040264	0	0.0757175	0.079014	0.0795037
22:6w3	0.112825	0	0.173847	0.0937829	0.126464
24:1	0.200028	0.104978	0.200904	0.265011	0.239138
other	0	0	0	0	0
sum	100	100	100	100	100
Saturates	32.4032	28.565	26.2398	31.6695	25.5618
Monoenes	40.7921	45.1719	53.1052	46.588	56.6115
PUFA	18.4822	15.3398	12.3404	14.0088	11.173
HUFA	10.2514	8.45143	7.16237	7.81269	6.18347
T/T	0.0509823	0.0390521	0.072915	0.0765929	0.064736
Tot. w3	6.28032	8.21337	5.64439	6.91511	3.28028
Tot. w6	11.9991	7.02424	6.51635	6.91418	7.7211
Tot. w9	40.2099	44.6018	51.8119	45.9065	55.2744
w6/w3	1.91059	0.85522	1.15448	0.999867	2.35379
AA/EPA	1.70704	0.959956	1.486	1.11588	2.79592
Omega 3 HUFA	45.8003	58.1714	50.3954	56.3475	38.0486
Omega 6 HUFA	54.1997	41.8286	49.6046	43.6525	61.9514
EPA + DHA	2.4434	2.72595	1.83236	2.19439	1.07481
RBC O3Index Calc	3.41098	3.80542	2.55798	3.06337	1.50044
